# Supplementary material for: MAPP unravels frequent co-regulation of splicing and polyadenylation by RNA-binding proteins and their dysregulation in cancer
Source: Nat Commun. 2024 May 15;15:4110. doi: 10.1038/s41467-024-48046-1 (PMC11096328; doi:10.1038/s41467-024-48046-1)
Supplement: Supplementary file 3 — Supplementary Dataset 1 [file 41467_2024_48046_MOESM3_ESM.xlsx]

## Sheet: Supplementary Table S1
Dataset Name	Experiment Name	Description	Series ID	Sample ID (1)	Sample ID (2)
HNRNPC knock-down	Control	RNA-seq-control-rep1	GSE56010	GSM1502498
	Control	RNA-seq-control-rep2	GSE56010	GSM1502499
	HNRNPC KD	RNA-seq-HNRNPCKD-rep1	GSE56010	GSM1502500
	HNRNPC KD	RNA-seq-HNRNPCKD-rep2	GSE56010	GSM1502501
PTBP1/2 double knock-down	Control	293 control knockdown_rep1	GSE69656	GSM1705375
	Control	293 control knockdown_rep2	GSE69656	GSM1705376
	PTBP1 KD	293 PTBP1 and PTBP2 double knockdown_rep1	GSE69656	GSM1705377
	PTBP1 KD	293 PTBP1 and PTBP2 double knockdown_rep2	GSE69656	GSM1705378
RBFOX1 overexpression	Control	control_noRbfox_1	GSE71468	GSM2026221
	Control	control_noRbfox_2	GSE71468	GSM2026222
	Control	control_noRbfox_3	GSE71468	GSM2026223
	RBFOX1 OE	control_+Rbfox1_1	GSE71468	GSM2026224
	RBFOX1 OE	control_+Rbfox1_2	GSE71468	GSM2026225
	RBFOX1 OE	control_+Rbfox1_3	GSE71468	GSM2026226
CFIm25 and CFIm68	Control	Control_rep1	GSE179630	GSM5425322
overexpression and knock-down	Control	Control_rep2	GSE179630	GSM5425323
	Control	Control_rep3	GSE179630	GSM5425324
	CFIm25 KD	CFIm25_KD_rep1	GSE179630	GSM5425325
	CFIm25 KD	CFIm25_KD_rep2	GSE179630	GSM5425326
	CFIm25 OE	CFIm25_OE_rep1	GSE179630	GSM5425327
	CFIm25 OE	CFIm25_OE_rep2	GSE179630	GSM5425328
	CFIm25 OE	CFIm25_OE_rep3	GSE179630	GSM5425329
	CFIm68 KD	CFIm68_KD_rep1	GSE179630	GSM5425330
	CFIm68 KD	CFIm68_KD_rep2	GSE179630	GSM5425331
	CFIm68 KD	CFIm68_KD_rep3	GSE179630	GSM5425332
	CFIm68 OE	CFIm68_OE_rep1	GSE179630	GSM5425333
	CFIm68 OE	CFIm68_OE_rep2	GSE179630	GSM5425334
	CFIm68 OE	CFIm68_OE_rep3	GSE179630	GSM5425335
IDH1 mutant neural stem cells	NSC IDH1 R132H unsorted	NSC IDH1 R132H unsorted 1	PRJNA798408	SAMN25072044	SRR17656079
with CD24 sorting	NSC IDH1 R132H unsorted	NSC IDH1 R132H unsorted 2	PRJNA798408	SAMN25072045	SRR17656077
	NSC IDH1 R132H unsorted	NSC IDH1 R132H unsorted 3	PRJNA798408	SAMN25072046	SRR17656076
	NSC IDH1 R132H CD24pos	NSC IDH1 R132H CD24pos 1	PRJNA798408	SAMN25072041	SRR17656080
	NSC IDH1 R132H CD24pos	NSC IDH1 R132H CD24pos 2	PRJNA798408	SAMN25072042	SRR17656078
	NSC IDH1 R132H CD24pos	NSC IDH1 R132H CD24pos 3	PRJNA798408	SAMN25072043	SRR17656086
	NSC IDH1 R132H CD24neg	NSC IDH1 R132H CD24neg 1	PRJNA798408	SAMN25072038	SRR17656095
	NSC IDH1 R132H CD24neg	NSC IDH1 R132H CD24neg 2	PRJNA798408	SAMN25072039	SRR17656094
	NSC IDH1 R132H CD24neg	NSC IDH1 R132H CD24neg 3	PRJNA798408	SAMN25072040	SRR17656081
hsa-miR-130b-3p mimic	Control mimic	non-specific-rep1	GSE204705	GSM6186124
	Control mimic	non-specific-rep2	GSE204705	GSM6186125
	Control mimic	non-specific-rep3	GSE204705	GSM6186126
	miRNA mimic	miR-130-rep1	GSE204705	GSM6186127
	miRNA mimic	miR-130-rep2	GSE204705	GSM6186128
	miRNA mimic	miR-130-rep3	GSE204705	GSM6186129
GBM, Oligodendroglioma,	Astrocytoma grade II	Sample t30 run 1	GSE185861	GSM5624872	SRR16316968
Astrocytoma versus Normal	Astrocytoma grade II	Sample t30 run 2	GSE185861	GSM5624872	SRR16316969
	Oligodendroglioma grade II	Sample t33 run 1	GSE185861	GSM5624873	SRR16316970
	Oligodendroglioma grade II	Sample t33 run 2	GSE185861	GSM5624873	SRR16316971
	Oligodendroglioma grade II	Sample t34 run 1	GSE185861	GSM5624874	SRR16316972
	Oligodendroglioma grade II	Sample t34 run 2	GSE185861	GSM5624874	SRR16316973
	Glioblastoma grade IV	Sample t37 run 1	GSE185861	GSM5624875	SRR16316974
	Glioblastoma grade IV	Sample t37 run 2	GSE185861	GSM5624875	SRR16316975
	Glioblastoma grade IV	Sample t41 run 1	GSE185861	GSM5624876	SRR16316976
	Glioblastoma grade IV	Sample t41 run 2	GSE185861	GSM5624876	SRR16316977
	Glioblastoma grade IV	Sample t44 run 1	GSE185861	GSM5624877	SRR16316978
	Glioblastoma grade IV	Sample t44 run 2	GSE185861	GSM5624877	SRR16316979
	Glioblastoma grade IV	Sample t52 run 1	GSE185861	GSM5624878	SRR16316980
	Glioblastoma grade IV	Sample t52 run 2	GSE185861	GSM5624878	SRR16316981
	Glioblastoma grade IV	Sample t57 run 1	GSE185861	GSM5624879	SRR16316982
	Glioblastoma grade IV	Sample t57 run 2	GSE185861	GSM5624879	SRR16316983
	Glioblastoma grade IV	Sample t59 run 1	GSE185861	GSM5624880	SRR16316984
	Glioblastoma grade IV	Sample t59 run 2	GSE185861	GSM5624880	SRR16316985
	Glioblastoma grade IV	Sample t63 run 1	GSE185861	GSM5624881	SRR16316986
	Glioblastoma grade IV	Sample t63 run 2	GSE185861	GSM5624881	SRR16316987
	Glioblastoma grade IV	Sample t64 run 1	GSE185861	GSM5624882	SRR16316988
	Glioblastoma grade IV	Sample t64 run 2	GSE185861	GSM5624882	SRR16316989
	Normal brain	SYC64	GSE147352	GSM4426487	SRR11365252
	Normal brain	SYC66	GSE147352	GSM4426488	SRR11365253
	Normal brain	SYC67	GSE147352	GSM4426489	SRR11365254
	Normal brain	SYC68	GSE147352	GSM4426490	SRR11365255
	Normal brain	SYC69	GSE147352	GSM4426491	SRR11365256
	Normal brain	SYC70	GSE147352	GSM4426492	SRR11365257
	Normal brain	SYC71	GSE147352	GSM4426493	SRR11365258
	Normal brain	SYC72	GSE147352	GSM4426494	SRR11365259
	Normal brain	SYC73	GSE147352	GSM4426495	SRR11365260
	Normal brain	SYC76	GSE147352	GSM4426496	SRR11365261
	Normal brain	SYC77	GSE147352	GSM4426497	SRR11365262
	Normal brain	SYC78	GSE147352	GSM4426498	SRR11365263
	Normal brain	SYC81	GSE147352	GSM4426499	SRR11365264
	Normal brain	SYC82	GSE147352	GSM4426500	SRR11365265
GBM versus Normal	Glioblastoma	SYC86	GSE147352	GSM4426502	SRR11365267
	Glioblastoma	SYC90	GSE147352	GSM4426503	SRR11365268
	Glioblastoma	SYC91	GSE147352	GSM4426504	SRR11365269
	Glioblastoma	SYC92	GSE147352	GSM4426505	SRR11365270
	Glioblastoma	SYC93	GSE147352	GSM4426506	SRR11365271
	Glioblastoma	SYC94	GSE147352	GSM4426507	SRR11365272
	Glioblastoma	SYC95	GSE147352	GSM4426508	SRR11365273
	Glioblastoma	SYC100	GSE147352	GSM4426509	SRR11365274
	Glioblastoma	SYC101	GSE147352	GSM4426510	SRR11365275
	Glioblastoma	SYC102	GSE147352	GSM4426511	SRR11365276
	Glioblastoma	SYC103	GSE147352	GSM4426512	SRR11365277
	Glioblastoma	SYC105	GSE147352	GSM4426513	SRR11365278
	Glioblastoma	SYC106	GSE147352	GSM4426514	SRR11365279
	Glioblastoma	SYC107	GSE147352	GSM4426515	SRR11365280
	Glioblastoma	SYC108	GSE147352	GSM4426516	SRR11365281
	Glioblastoma	SYC110	GSE147352	GSM4426517	SRR11365283
	Glioblastoma	SYC111	GSE147352	GSM4426518	SRR11365284
	Glioblastoma	SYC113	GSE147352	GSM4426519	SRR11365285
	Glioblastoma	SYC114	GSE147352	GSM4426520	SRR11365286
	Glioblastoma	SYC115	GSE147352	GSM4426521	SRR11365287
	Glioblastoma	SYC116	GSE147352	GSM4426522	SRR11365289
	Glioblastoma	SYC117	GSE147352	GSM4426523	SRR11365290
	Glioblastoma	SYC118	GSE147352	GSM4426524	SRR11365291
	Glioblastoma	SYC119	GSE147352	GSM4426525	SRR11365292
	Glioblastoma	SYC120	GSE147352	GSM4426526	SRR11365293
	Glioblastoma	SYC121	GSE147352	GSM4426527	SRR11365294
	Glioblastoma	SYC122	GSE147352	GSM4426528	SRR11365295
	Glioblastoma	SYC125	GSE147352	GSM4426529	SRR11365296
	Glioblastoma	SYC126	GSE147352	GSM4426530	SRR11365297
	Glioblastoma	SYC127	GSE147352	GSM4426531	SRR11365298
	Glioblastoma	SYC128	GSE147352	GSM4426532	SRR11365299
	Glioblastoma	SYC129	GSE147352	GSM4426533	SRR11365300
	Glioblastoma	SYC130	GSE147352	GSM4426534	SRR11365301
	Glioblastoma	SYC132	GSE147352	GSM4426535	SRR11365302
	Glioblastoma	SYC133	GSE147352	GSM4426536	SRR11365303
	Glioblastoma	SYC134	GSE147352	GSM4426537	SRR11365304
	Glioblastoma	SYC137	GSE147352	GSM4426538	SRR11365305
	Glioblastoma	SYC138	GSE147352	GSM4426539	SRR11365306
	Glioblastoma	SYC139	GSE147352	GSM4426540	SRR11365307
	Glioblastoma	SYC141	GSE147352	GSM4426541	SRR11365308
	Glioblastoma	SYC142	GSE147352	GSM4426542	SRR11365309
	Glioblastoma	SYC143	GSE147352	GSM4426543	SRR11365310
	Glioblastoma	SYC144	GSE147352	GSM4426544	SRR11365311
	Glioblastoma	SYC145	GSE147352	GSM4426545	SRR11365312
	Glioblastoma	SYC146	GSE147352	GSM4426546	SRR11365313
	Glioblastoma	SYC147	GSE147352	GSM4426547	SRR11365314
	Glioblastoma	SYC149	GSE147352	GSM4426548	SRR11365315
	Glioblastoma	SYC150	GSE147352	GSM4426549	SRR11365316
	Glioblastoma	SYC151	GSE147352	GSM4426550	SRR11365317
	Glioblastoma	SYC152	GSE147352	GSM4426551	SRR11365318
	Glioblastoma	SYC153	GSE147352	GSM4426552	SRR11365319
	Glioblastoma	SYC154	GSE147352	GSM4426553	SRR11365320
	Glioblastoma	SYC155	GSE147352	GSM4426554	SRR11365321
	Glioblastoma	SYC156	GSE147352	GSM4426555	SRR11365322
	Glioblastoma	SYC157	GSE147352	GSM4426556	SRR11365323
	Glioblastoma	SYC158	GSE147352	GSM4426557	SRR11365324
	Glioblastoma	SYC159	GSE147352	GSM4426558	SRR11365325
	Glioblastoma	SYC160	GSE147352	GSM4426559	SRR11365326
	Glioblastoma	SYC161	GSE147352	GSM4426560	SRR11365327
	Glioblastoma	SYC162	GSE147352	GSM4426561	SRR11365328
	Glioblastoma	SYC163	GSE147352	GSM4426562	SRR11365329
	Glioblastoma	SYC166	GSE147352	GSM4426563	SRR11365330
	Glioblastoma	SYC167	GSE147352	GSM4426564	SRR11365331
	Glioblastoma	SYC171	GSE147352	GSM4426565	SRR11365332
	Glioblastoma	SYC172	GSE147352	GSM4426566	SRR11365333
	Glioblastoma	SYC173	GSE147352	GSM4426567	SRR11365334
	Glioblastoma	SYC174	GSE147352	GSM4426568	SRR11365335
	Glioblastoma	SYC175	GSE147352	GSM4426569	SRR11365336
	Glioblastoma	SYC176	GSE147352	GSM4426570	SRR11365337
	Glioblastoma	SYC177	GSE147352	GSM4426571	SRR11365341
	Glioblastoma	SYC179	GSE147352	GSM4426572	SRR11365342
	Glioblastoma	SYC182	GSE147352	GSM4426573	SRR11365343
	Glioblastoma	SYC183	GSE147352	GSM4426574	SRR11365346
	Glioblastoma	SYC184	GSE147352	GSM4426575	SRR11365347
	Glioblastoma	SYC186	GSE147352	GSM4426576	SRR11365348
	Glioblastoma	SYC187	GSE147352	GSM4426577	SRR11365349
	Glioblastoma	SYC188	GSE147352	GSM4426578	SRR11365350
	Glioblastoma	SYC189	GSE147352	GSM4426579	SRR11365351
	Glioblastoma	SYC190	GSE147352	GSM4426580	SRR11365352
	Glioblastoma	SYC191	GSE147352	GSM4426581	SRR11365356
	Glioblastoma	SYC192	GSE147352	GSM4426582	SRR11365357
	Glioblastoma	SYC193	GSE147352	GSM4426583	SRR11365358
	Glioblastoma	SYC195	GSE147352	GSM4426584	SRR11365359
	Normal brain	SYC64	GSE147352	GSM4426487	SRR11365252
	Normal brain	SYC66	GSE147352	GSM4426488	SRR11365253
	Normal brain	SYC67	GSE147352	GSM4426489	SRR11365254
	Normal brain	SYC68	GSE147352	GSM4426490	SRR11365255
	Normal brain	SYC69	GSE147352	GSM4426491	SRR11365256
	Normal brain	SYC70	GSE147352	GSM4426492	SRR11365257
	Normal brain	SYC71	GSE147352	GSM4426493	SRR11365258
	Normal brain	SYC72	GSE147352	GSM4426494	SRR11365259
	Normal brain	SYC73	GSE147352	GSM4426495	SRR11365260
	Normal brain	SYC76	GSE147352	GSM4426496	SRR11365261
	Normal brain	SYC77	GSE147352	GSM4426497	SRR11365262
	Normal brain	SYC78	GSE147352	GSM4426498	SRR11365263
	Normal brain	SYC81	GSE147352	GSM4426499	SRR11365264
	Normal brain	SYC82	GSE147352	GSM4426500	SRR11365265
	Normal brain	SYC83	GSE147352	GSM4426501	SRR11365266
Human fetal neocortical tissues	Human Cortical Plate	Human CP1	GSE38805	GSM949822
	Human Cortical Plate	Human CP2	GSE38805	GSM949823
	Human Cortical Plate	Human CP3	GSE38805	GSM949824
	Human Cortical Plate	Human CP4	GSE38805	GSM949825
	Human Cortical Plate	Human CP5	GSE38805	GSM949826
	Human Cortical Plate	Human CP6	GSE38805	GSM949827
	Human Ventricular Zone	Human VZ1	GSE38805	GSM949840
	Human Ventricular Zone	Human VZ2	GSE38805	GSM949841
	Human Ventricular Zone	Human VZ3	GSE38805	GSM949842
	Human Ventricular Zone	Human VZ4	GSE38805	GSM949843
	Human Ventricular Zone	Human VZ5	GSE38805	GSM949844
	Human Ventricular Zone	Human VZ6	GSE38805	GSM949845
Human Tissues	lung	lung sample 1	PRJEB4337	ERX288491	ERR315326
	lung	lung sample 2	PRJEB4337	ERX288597	ERR315341
	lung	lung sample 3	PRJEB4337	ERX288615	ERR315346
	lung	lung sample 4	PRJEB4337	ERX288496	ERR315353
	lung	lung sample 5	PRJEB4337	ERX288620	ERR315424
	lung	lung sample 6	PRJEB4337	ERX288596	ERR315439
	lung	lung sample 7	PRJEB4337	ERX288640	ERR315444
	lung	lung sample 8	PRJEB4337	ERX288531	ERR315487
	liver	liver samples 1	PRJEB4337	ERX288481	ERR315327
	liver	liver samples 2	PRJEB4337	ERX288580	ERR315394
	liver	liver samples 3	PRJEB4337	ERX288509	ERR315414
	liver	liver samples 4	PRJEB4337	ERX288588	ERR315451
	liver	liver samples 5	PRJEB4337	ERX288554	ERR315463
	heart	heart sample 1	PRJEB4337	ERX288536	ERR315328
	heart	heart sample 2	PRJEB4337	ERX288573	ERR315331
	heart	heart sample 3	PRJEB4337	ERX288578	ERR315356
	heart	heart sample 4	PRJEB4337	ERX288549	ERR315367
	heart	heart sample 5	PRJEB4337	ERX288526	ERR315384
	heart	heart sample 6	PRJEB4337	ERX288574	ERR315389
	heart	heart sample 7	PRJEB4337	ERX288585	ERR315413
	heart	heart sample 8	PRJEB4337	ERX288579	ERR315430
	heart	heart sample 9	PRJEB4337	ERX288601	ERR315435
	lymph node	lymph node sample 1	PRJEB4337	ERX288623	ERR315329
	lymph node	lymph node sample 2	PRJEB4337	ERX288552	ERR315371
	lymph node	lymph node sample 3	PRJEB4337	ERX288478	ERR315373
	lymph node	lymph node sample 4	PRJEB4337	ERX288511	ERR315387
	lymph node	lymph node sample 5	PRJEB4337	ERX288618	ERR315390
	lymph node	lymph node sample 6	PRJEB4337	ERX288500	ERR315393
	lymph node	lymph node sample 7	PRJEB4337	ERX288483	ERR315426
	lymph node	lymph node sample 8	PRJEB4337	ERX288560	ERR315440
	lymph node	lymph node sample 9	PRJEB4337	ERX288632	ERR315441
	lymph node	lymph node sample 10	PRJEB4337	ERX288499	ERR315471
	lymph node	lymph node sample 11	PRJEB4337	ERX288519	ERR315475
	lymph node	lymph node sample 12	PRJEB4337	ERX288545	ERR315488
	lymph node	lymph node sample 13	PRJEB4337	ERX288603	ERR315493
	prostate	prostate sample 1	PRJEB4337	ERX288546	ERR315330
	prostate	prostate sample 2	PRJEB4337	ERX288637	ERR315340
	prostate	prostate sample 3	PRJEB4337	ERX288635	ERR315354
	prostate	prostate sample 4	PRJEB4337	ERX288524	ERR315359
	prostate	prostate sample 5	PRJEB4337	ERX288595	ERR315365
	prostate	prostate sample 6	PRJEB4337	ERX288577	ERR315407
	prostate	prostate sample 7	PRJEB4337	ERX288513	ERR315410
	adipose tissue	adipose tissue sample 1	PRJEB4337	ERX288527	ERR315332
	adipose tissue	adipose tissue sample 2	PRJEB4337	ERX288490	ERR315342
	adipose tissue	adipose tissue sample 3	PRJEB4337	ERX288475	ERR315343
	adipose tissue	adipose tissue sample 4	PRJEB4337	ERX288497	ERR315378
	adipose tissue	adipose tissue sample 5	PRJEB4337	ERX288508	ERR315431
	bone marrow	bone marrow sample 1	PRJEB4337	ERX288540	ERR315333
	bone marrow	bone marrow sample 2	PRJEB4337	ERX288484	ERR315395
	bone marrow	bone marrow sample 3	PRJEB4337	ERX288551	ERR315396
	bone marrow	bone marrow sample 4	PRJEB4337	ERX288600	ERR315404
	bone marrow	bone marrow sample 5	PRJEB4337	ERX288576	ERR315406
	bone marrow	bone marrow sample 6	PRJEB4337	ERX288530	ERR315425
	bone marrow	bone marrow sample 7	PRJEB4337	ERX288517	ERR315469
	bone marrow	bone marrow sample 8	PRJEB4337	ERX288609	ERR315486
	bladder	bladder sample 1	PRJEB4337	ERX288528	ERR315334
	bladder	bladder sample 2	PRJEB4337	ERX288630	ERR315355
	bladder	bladder sample 3	PRJEB4337	ERX288584	ERR315370
	bladder	bladder sample 4	PRJEB4337	ERX288567	ERR315421
	bladder	bladder sample 5	PRJEB4337	ERX288557	ERR315447
	bladder	bladder sample 6	PRJEB4337	ERX288617	ERR315453
	adrenal gland	adrenal gland sample 1	PRJEB4337	ERX288498	ERR315335
	adrenal gland	adrenal gland sample 2	PRJEB4337	ERX288631	ERR315385
	adrenal gland	adrenal gland sample 3	PRJEB4337	ERX288533	ERR315392
	adrenal gland	adrenal gland sample 4	PRJEB4337	ERX288547	ERR315417
	adrenal gland	adrenal gland sample 5	PRJEB4337	ERX288583	ERR315450
	adrenal gland	adrenal gland sample 6	PRJEB4337	ERX288529	ERR315452
	thyroid	thyroid sample 1	PRJEB4337	ERX288621	ERR315337
	thyroid	thyroid sample 2	PRJEB4337	ERX288613	ERR315358
	thyroid	thyroid sample 3	PRJEB4337	ERX288634	ERR315363
	thyroid	thyroid sample 4	PRJEB4337	ERX288556	ERR315397
	thyroid	thyroid sample 5	PRJEB4337	ERX288602	ERR315412
	thyroid	thyroid sample 6	PRJEB4337	ERX288582	ERR315422
	thyroid	thyroid sample 7	PRJEB4337	ERX288515	ERR315428
	thyroid	thyroid sample 8	PRJEB4337	ERX288627	ERR315483
	thyroid	thyroid sample 9	PRJEB4337	ERX288570	ERR315491
	spleen	spleen sample 1	PRJEB4337	ERX288641	ERR315338
	spleen	spleen sample 2	PRJEB4337	ERX288616	ERR315405
	spleen	spleen sample 3	PRJEB4337	ERX288522	ERR315416
	spleen	spleen sample 4	PRJEB4337	ERX288586	ERR315448
	spleen	spleen sample 5	PRJEB4337	ERX288543	ERR315473
	skin	skin sample 1	PRJEB4337	ERX288474	ERR315339
	skin	skin sample 2	PRJEB4337	ERX288625	ERR315372
	skin	skin sample 3	PRJEB4337	ERX288629	ERR315376
	skin	skin sample 4	PRJEB4337	ERX288589	ERR315401
	skin	skin sample 5	PRJEB4337	ERX288485	ERR315460
	skin	skin sample 6	PRJEB4337	ERX288593	ERR315464
	small intestine	small intestine sample 1	PRJEB4337	ERX288571	ERR315344
	small intestine	small intestine sample 2	PRJEB4337	ERX288581	ERR315364
	small intestine	small intestine sample 3	PRJEB4337	ERX288502	ERR315381
	small intestine	small intestine sample 4	PRJEB4337	ERX288520	ERR315388
	small intestine	small intestine sample 5	PRJEB4337	ERX288523	ERR315408
	small intestine	small intestine sample 6	PRJEB4337	ERX288487	ERR315409
	small intestine	small intestine sample 7	PRJEB4337	ERX288507	ERR315419
	small intestine	small intestine sample 8	PRJEB4337	ERX288626	ERR315423
	appendix	appendix sample 1	PRJEB4337	ERX288559	ERR315345
	appendix	appendix sample 2	PRJEB4337	ERX288489	ERR315366
	appendix	appendix sample 3	PRJEB4337	ERX288565	ERR315437
	appendix	appendix sample 4	PRJEB4337	ERX288598	ERR315454
	appendix	appendix sample 5	PRJEB4337	ERX288480	ERR315465
	appendix	appendix sample 6	PRJEB4337	ERX288591	ERR315481
	gall bladder	gall bladder sample 1	PRJEB4337	ERX288587	ERR315347
	gall bladder	gall bladder sample 2	PRJEB4337	ERX288514	ERR315349
	gall bladder	gall bladder sample 3	PRJEB4337	ERX288525	ERR315360
	gall bladder	gall bladder sample 4	PRJEB4337	ERX288482	ERR315427
	gall bladder	gall bladder sample 5	PRJEB4337	ERX288642	ERR315470
	gall bladder	gall bladder sample 6	PRJEB4337	ERX288537	ERR315474
	gall bladder	gall bladder sample 7	PRJEB4337	ERX288550	ERR315480
	colon	colon sample 1	PRJEB4337	ERX288473	ERR315348
	colon	colon sample 2	PRJEB4337	ERX288643	ERR315357
	colon	colon sample 3	PRJEB4337	ERX288558	ERR315400
	colon	colon sample 4	PRJEB4337	ERX288553	ERR315403
	colon	colon sample 5	PRJEB4337	ERX288535	ERR315462
	colon	colon sample 6	PRJEB4337	ERX288575	ERR315484
	testis	testis sample 1	PRJEB4337	ERX288563	ERR315350
	testis	testis sample 2	PRJEB4337	ERX288501	ERR315351
	testis	testis sample 3	PRJEB4337	ERX288512	ERR315352
	testis	testis sample 4	PRJEB4337	ERX288544	ERR315391
	testis	testis sample 5	PRJEB4337	ERX288608	ERR315415
	testis	testis sample 6	PRJEB4337	ERX288568	ERR315446
	testis	testis sample 7	PRJEB4337	ERX288610	ERR315456
	testis	testis sample 8	PRJEB4337	ERX288638	ERR315492
	endometrium	endometrium sample 1	PRJEB4337	ERX288594	ERR315361
	endometrium	endometrium sample 2	PRJEB4337	ERX288505	ERR315368
	endometrium	endometrium sample 3	PRJEB4337	ERX288548	ERR315386
	endometrium	endometrium sample 4	PRJEB4337	ERX288479	ERR315433
	endometrium	endometrium sample 5	PRJEB4337	ERX288619	ERR315438
	endometrium	endometrium sample 6	PRJEB4337	ERX288506	ERR315490
	endometrium	endometrium sample 7	PRJEB4337	ERX288562	ERR315495
	esophagus	esophagus sample 1	PRJEB4337	ERX288521	ERR315362
	esophagus	esophagus sample 2	PRJEB4337	ERX288503	ERR315398
	esophagus	esophagus sample 3	PRJEB4337	ERX288566	ERR315411
	esophagus	esophagus sample 4	PRJEB4337	ERX288477	ERR315434
	esophagus	esophagus sample 5	PRJEB4337	ERX288486	ERR315472
	esophagus	esophagus sample 6	PRJEB4337	ERX288510	ERR315489
	stomach	stomach sample 1	PRJEB4337	ERX288494	ERR315369
	stomach	stomach sample 2	PRJEB4337	ERX288605	ERR315379
	stomach	stomach sample 4	PRJEB4337	ERX288516	ERR315485
	animal ovary	animal ovary sample 1	PRJEB4337	ERX288624	ERR315380
	animal ovary	animal ovary sample 2	PRJEB4337	ERX288488	ERR315402
	animal ovary	animal ovary sample 3	PRJEB4337	ERX288493	ERR315458
	animal ovary	animal ovary sample 4	PRJEB4337	ERX288538	ERR315482
	kidney	kidney sample 1	PRJEB4337	ERX288622	ERR315383
	kidney	kidney sample 2	PRJEB4337	ERX288607	ERR315443
	kidney	kidney sample 3	PRJEB4337	ERX288476	ERR315468
	kidney	kidney sample 4	PRJEB4337	ERX288628	ERR315494
	cerebral cortex	cerebral cortex sample 1	PRJEB4337	ERX288639	ERR315432
	cerebral cortex	cerebral cortex sample 2	PRJEB4337	ERX288561	ERR315455
	cerebral cortex	cerebral cortex sample 3	PRJEB4337	ERX288614	ERR315477
	duodenum	duodenum sample 1	PRJEB4337	ERX288532	ERR315442
	duodenum	duodenum sample 2	PRJEB4337	ERX288555	ERR315445
	duodenum	duodenum sample 3	PRJEB4337	ERX288590	ERR315457
	duodenum	duodenum sample 4	PRJEB4337	ERX288636	ERR315461
	fallopian tube	fallopian tube sample 1	PRJEB6971	ERX537305	ERR579128
	fallopian tube	fallopian tube sample 2	PRJEB6971	ERX537305	ERR579155
	skeletal muscle	skeletal muscle sample 1	PRJEB6971	ERX537303	ERR579130
	skeletal muscle	skeletal muscle sample 2	PRJEB6971	ERX537309	ERR579141
	skeletal muscle	skeletal muscle sample 3	PRJEB6971	ERX537299	ERR579142
	skeletal muscle	skeletal muscle sample 5	PRJEB6971	ERX537323	ERR579149
	skeletal muscle	skeletal muscle sample 6	PRJEB6971	ERX537322	ERR579152
