# Supplementary material for: MAPP unravels frequent co-regulation of splicing and polyadenylation by RNA-binding proteins and their dysregulation in cancer
Source: Nat Commun. 2024 May 15;15:4110. doi: 10.1038/s41467-024-48046-1 (PMC11096328; doi:10.1038/s41467-024-48046-1)
Supplement: Supplementary file 5 — Supplementary Dataset 3 [file 41467_2024_48046_MOESM5_ESM.xlsx]

## Sheet: Supplementary Table S3
Sample ID	Sample hash	condition
TCGA-06-0681-11A	69c0cd45-79bb-4fec-85d6-f57b3e9ef217	HEALTHY
TCGA-06-0675-11A	efd7c102-95dd-4040-b30a-08ba642ec3b5	HEALTHY
TCGA-06-AABW-11A	1d01565c-c9b3-4182-8823-ad36bfaa095b	HEALTHY
TCGA-06-0680-11A	e41d9335-aad6-4dbb-992e-21a518b20b5e	HEALTHY
TCGA-06-0678-11A	0f38416c-e746-4d3f-a95b-9396ffbb8c59	HEALTHY
TCGA-06-5416-01A	2ae4257e-7fbb-4654-bfb0-7bd815df53cb	GBM
TCGA-06-0644-01A	b44ffe75-508f-49c6-8758-f5feeaebd0c4	GBM
TCGA-32-2621-01A	23768895-9695-4f95-a075-d7a52ac3545f	GBM
TCGA-28-2509-01A	4d32f2c5-4b17-48ec-8a58-a3c582fbd790	GBM
TCGA-06-2567-01A	a9f38529-3b55-48d4-81fe-68fa8c3f7e9c	GBM
