# Supplementary material for: MAPP unravels frequent co-regulation of splicing and polyadenylation by RNA-binding proteins and their dysregulation in cancer
Source: Nat Commun. 2024 May 15;15:4110. doi: 10.1038/s41467-024-48046-1 (PMC11096328; doi:10.1038/s41467-024-48046-1)
Supplement: Supplementary file 6 — Supplementary Dataset 4 [file 41467_2024_48046_MOESM6_ESM.xlsx]

## Sheet: Supplementary Table S4
3'SS	5'SS	PAS
CTCT	TCT	CTCTC
TCT	TTTCT	TTT
TCTCT	CTCT
CTT	TTTC
TCTC	TTCT
CTCTT	CTT
TTCT	CTTT
AGGTA	TCTCT
GGTA	CTCTC
TTC	TTC
GGTAA	TTT
CTC	TCTC
CTCTC	CTTTC
TTCTC	CCTCT
CTTTC	GCATG
TTTC	TCTT
TTTCT	TTTTC
TCTT	TGT
TGCT	TGC
CTTT	CTCTT
