# Supplementary material for: MAPP unravels frequent co-regulation of splicing and polyadenylation by RNA-binding proteins and their dysregulation in cancer
Source: Nat Commun. 2024 May 15;15:4110. doi: 10.1038/s41467-024-48046-1 (PMC11096328; doi:10.1038/s41467-024-48046-1)
Supplement: Supplementary file 7 — Supplementary Dataset 5 [file 41467_2024_48046_MOESM7_ESM.xlsx]

## Sheet: Supplementary Table S5
Sequence logo	PWM ID	Ranking score	3'SS Zscore	5'SS Zscore	pas Zscore
	PTBP1_489	5.552	7.623 *	5.766 *	3.268
	PTBP1_992	5.476	6.773 *	5.22 *	4.435 *
	PTBP1_8	5.118	5.96 *	5.072 *	4.323 *
	PTBP1_s100	4.525	5.577 *	5.925 *	2.074
	PTBP1_1000	4.313	6.464 *	4.312 *	2.163
