# Supplementary material for: MAPP unravels frequent co-regulation of splicing and polyadenylation by RNA-binding proteins and their dysregulation in cancer
Source: Nat Commun. 2024 May 15;15:4110. doi: 10.1038/s41467-024-48046-1 (PMC11096328; doi:10.1038/s41467-024-48046-1)
Supplement: Supplementary file 8 — Supplementary Dataset 6 [file 41467_2024_48046_MOESM8_ESM.xlsx]

## Sheet: Supplementary Table S6
Sequence logo	PWM ID	Ranking score	3'SS Zscore	5'SS Zscore	pas Zscore
	PTBP1_992	5.638	4.204 *	4.361 *	8.348 *
	PTBP1_489	5.581	5.261 *	4.711 *	6.771 *
	PTBP1_s100	5.225	5.896 *	5.313 *	4.466 *
	PTBP1_8	5.066	3.784 *	3.804 *	7.608 *
	PTBP1_1000	5.006	5.304 *	4.424 *	5.289 *
