# Supplementary material for: MAPP unravels frequent co-regulation of splicing and polyadenylation by RNA-binding proteins and their dysregulation in cancer
Source: Nat Commun. 2024 May 15;15:4110. doi: 10.1038/s41467-024-48046-1 (PMC11096328; doi:10.1038/s41467-024-48046-1)
Supplement: Supplementary file 9 — Supplementary Dataset 7 [file 41467_2024_48046_MOESM9_ESM.xlsx]

## Sheet: Supplementary Table S7
coordinates	gene_id	gene_name	AVG_PSI_HEALTHY	AVG_PSI_GBM	dPSI	dPSI_ttest_pval	max_PTBP1_binding_score	max_RBFOX_binding_score
1:164820072-164820184:+	ENSG00000185630	PBX1	0.742895	0.354343	-0.388552	0.00066248	0.520999	0.252616
2:55025086-55027485:-	ENSG00000115310	RTN4	0.96	0.505828	-0.454172	0.0209171	0.999344	0.133849
1:96806419-96806452:+	ENSG00000117569	PTBP2	0.969662	0.806141	-0.163521	0.00148193	1.74612	1.83293
22:29683020-29683064:+	ENSG00000186575	NF2	0.695489	0.145207	-0.550282	0.00258631	0.055792	1.03322
10:73396044-73396109:-	ENSG00000138279	ANXA7	0.809094	0.469518	-0.339576	2.42e-07	0.521022	0
